# Supplementary material for: Dapagliflozin inhibits ferroptosis to improve chronic heart failure by regulating Nrf2/HO-1/GPX4 signaling pathway
Source: PLoS One. 2025 Jan 28;20(1):e0317295. doi: 10.1371/journal.pone.0317295 (PMC11774390; doi:10.1371/journal.pone.0317295)
Supplement: S1 Raw data — (XLSX) [file pone.0317295.s002.xlsx]

## Sheet: IL-1b
Sample	Wells	Values	Outliers	Concentration	Meanrusult	Std.Dev.	CV%
A2	0103	0.0718086		1.567	2.34	0.709	0.302991
B2	0304	0.0770151		2.959
B3	0504	0.0753133		2.493
C2	10	0.101231		10.39	11.146	5.087	0.456397
D2	14	0.118944		16.568
E2	23	0.0890243		6.479
F2	7	0.0777136		3.153	4.38	1.376	0.314155
G2	13	0.081117		4.119
H2	24	0.0870207		5.867

## Sheet: IL-6
Sample	Wells	Values	Outliers	Concentration	Meanrusult	Std.Dev.	CV%
A2	0103	0.0577529		0.539	0.533	0.065	0.121951
B2	0304	0.05685		0.465
B3	0504	0.058449		0.595
C2	10	0.0631479		0.956	1.025	0.089	0.0868293
D2	14	0.0636466		0.993
E2	23	0.0654475		1.125
F2	7	0.0630404		0.948	0.83	0.104	0.125301
G2	13	0.0604517		0.752
H2	24	0.0609465		0.79

## Sheet: TNF-a
Sample	Wells	Values	Outliers	Concentration	Meanrusult	Std.Dev.	CV%
A2	0103	0.0643132		1.035	1.481	0.448	0.302498
B2	0304	0.067022		1.478
B3	0504	0.0699234		1.931
C2	10	0.0940544		5.33	4.948	1.153	0.233023
D2	14	0.09806		5.861
E2	23	0.0817452		3.652
F2	7	0.0763347		2.883	2.741	0.613	0.223641
G2	13	0.0708288		2.069
H2	24	0.0790426		3.271

## Sheet:  Fe²⁺
Sample	Wells	Values	Outliers	Concentration	Meanrusult	Std.Dev.	CV%
A2	0103	0.057		3.992	3.787	0.188	0.0496435
B2	0304	0.056		3.746
B3	0504	0.056		3.622
C2	10	0.106		15.176	10.977	3.637	0.331329
D2	14	0.078		8.923
E2	23	0.078		8.831
F2	7	0.066		6.21	6.028	0.238	0.0394824
G2	13	0.066		6.115
H2	24	0.065		5.758

## Sheet: GSH
Sample	Wells	OD value of the non-enzymatic tube	OD value of the enzymatic tube	MeanValue	Results	Meanrusult	Std.Dev.	CV%
1	0103	0.271	0.174	0.028	776	701.333	122.464	0.174616
2	0304	0.272	0.176	0.103	768
3	0504	0.249	0.179		560
4	10	0.226	0.184		336	424	102.137	0.240889
5	14	0.259	0.192		536
6	23	0.234	0.184		400
7	7	0.274	0.183		728	656	86.533	0.13191
8	13	0.275	0.19		680
9	24	0.272	0.202		560

## Sheet: SOD
Sample	Wells	Values	Outliers	Result	Meanrusult	Std.Dev.	CV%
A2	0103	0.014		576.993	572.986	4.007	0.00699319
B2	0304	0.012		572.986
B3	0504	0.013		568.979
C2	10	0.017		380.655	436.752	49.238	0.112737
D2	14	0.015		456.786
E2	23	0.018		472.814
F2	7	0.015		488.841	502.198	12.242	0.0243768
G2	13	0.014		504.869
H2	24	0.016		512.883

## Sheet: MDA
Sample	Wells	Values	Outliers	Result	Meanrusult	Std.Dev.	CV%
A2	0103	0.042		3.22	3.095	0.113	0.0365105
A3	0304	0.04		3
A4	0504	0.041		3.066
A5	10	0.072		6.516	7.992	1.286	0.160911
A6	14	0.094		8.868
A7	23	0.091		8.593
A8	7	0.05		4.044	3.967	0.602	0.151752
A9	13	0.054		4.527
A10	24	0.043		3.33

## Sheet: WB
	GPX4						H01						NRF2
	target protein	internal control		Meanrusult	Std.Dev.	CV%	target protein	internal control		Meanrusult	Std.Dev.	CV%	target protein	internal control		Meanrusult	Std.Dev.	CV%
1	26174	27457	0.953272	0.979	0.075	0.0766088	28482	25496	1.11712	1.15	0.04	0.0347826	27953	25883	1.07998	1.075	0.048	0.0446512
1	26053	28330	0.919626				27397	24051	1.13912				30948	27598	1.12139
1	27838	26178	1.06341				30929	25877	1.19523				30022	29292	1.02492
2	12809	29273	0.43757	0.39	0.732	1.87692	12472	24656	0.50584	0.368	0.133	0.361413	13782	25362	0.543411	0.482	0.082	0.170124
2	8593	28099	0.305812				5624	23341	0.240949				11130	28674	0.388157
2	11419	26753	0.426831				8846	24790	0.356837				15857	30897	0.513221
3	21565	27608	0.781114	0.746	0.042	0.0563003	21507	25092	0.857126	0.643	0.188	0.292379	20695	26780	0.772778	0.822	0.044	0.053528
3	19361	27647	0.700293				12310	24388	0.504756				23305	27192	0.857054
3	19001	25070	0.757918				13106	23087	0.567679				25581	30592	0.836199

## Sheet: Echocardiography Results
	LVEF	Meanrusult	Std.Dev.	CV%	LVESD	Meanrusult	Std.Dev.	CV%	LVEDD	Meanrusult	Std.Dev.	CV%	IVS	Meanrusult	Std.Dev.	CV%	LVPW	Meanrusult	Std.Dev.	CV%
Sham group	72.3	72.933	1.55	0.0212524	0.742	0.716	0.034	0.047486	1.23	1.137	0.107	0.0941073	0.294	0.294	0.026	0.0884354	0.269	0.277	0.007	0.0252708
Sham group	74.7				0.678				1.02				0.32				0.281
Sham group	71.8				0.729				1.16				0.269				0.281
HF group	35.1	35.467	0.473	0.0133363	1.29	1.22	0.06	0.0491803	1.52	1.447	0.067	0.0463027	0.307	0.303	0.008	0.0264026	0.294	0.285	0.008	0.0280702
HF group	35.3				1.18				1.39				0.294				0.281
HF group	36				1.19				1.43				0.307				0.281
DAPA group	57.1	58.8	1.609	0.0273639	0.87	0.827	0.039	0.0471584	1.2	1.15	0.05	0.0434783	0.256	0.265	0.008	0.0301887	0.294	0.281	0.022	0.0782918
DAPA group	60.3				0.818				1.15				0.269				0.256
DAPA group	59				0.793				1.1				0.269				0.294

## Sheet: Heart Rate
	heart rate	Meanrusult	Std.Dev.	CV%
Sham group	208	211	3.606	0.01709
Sham group	215
Sham group	210
HF group	239	253.333	12.503	0.049354
HF group	259
HF group	262
DAPA group	207	214.333	7.024	0.0327714
DAPA group	221
DAPA group	215
